# Supplementary material for: Advancements in Crop PUFAs Biosynthesis and Genetic Engineering: A Systematic and Mixed Review System
Source: Int J Mol Sci. 2025 Apr 8;26(8):3462. doi: 10.3390/ijms26083462 (PMC12027219; doi:10.3390/ijms26083462)
Supplement: Supplementary file 1 [file ijms-26-03462-s001.zip]

Archive with 1 entries (1 files):
- ijms-3469814-supplementary.pdf
